# Supplementary material for: Effects of FUdR on gene expression in the C. elegans bacterial diet OP50
Source: BMC Res Notes. 2021 May 28;14:207. doi: 10.1186/s13104-021-05624-6 (PMC8186096; doi:10.1186/s13104-021-05624-6)
Supplement: Supplementary file 1 — Additional file 1: Table S1. The top 158 differentially expressed genes in OP50 E. coli exposed to FUdR. [file 13104_2021_5624_MOESM1_ESM.csv]

Protein	LogFC	LogCPM	Pvalue	FDR
K01356: repressor LexA	4.321933334	11.63028883	1.26E-40	4.66E-38
K00527: ribonucleoside-triphosphate reductase [EC:1.17.4.2]	4.29653443	9.695215526	6.53E-54	1.69E-50
K00013: histidinol dehydrogenase [EC:1.1.1.23]	4.192614382	8.494543143	1.31E-34	3.37E-32
K00765: ATP phosphoribosyltransferase [EC:2.4.2.17]	4.043153055	8.605733397	9.69E-28	1.56E-25
K02237: competence protein ComEA	3.973078472	9.719459976	4.98E-50	4.29E-47
K02217: ferritin 1	3.961499395	9.180438281	7.42E-42	3.83E-39
K12149: DNA-damage-inducible protein I	3.860416969	8.857811501	3.28E-30	6.24E-28
K04081: molecular chaperone IbpB	3.712498925	7.312101388	6.52E-52	8.41E-49
K00817: histidinol-phosphate aminotransferase [EC:2.6.1.9]	3.701509431	7.746745325	9.40E-31	2.21E-28
K03631: DNA repair protein RecN (Recombination protein N)	3.696597069	10.7004271	4.30E-40	1.39E-37
K18862: NO_NAME	3.576868617	10.8187041	2.55E-30	5.48E-28
K04068: anaerobic ribonucleoside-triphosphate reductase activating protein	3.365357725	8.426983395	7.01E-41	3.02E-38
K01649: 2-isopropylmalate synthase [EC:2.3.3.13]	3.257754926	6.978428288	1.22E-23	1.26E-21
K11755: phosphoribosyl-ATP pyrophosphohydrolase / phosphoribosyl-AMP cyclohydrolase [EC:3.6.1.31 3.5.4.19]	2.942446477	9.025104332	2.00E-24	2.24E-22
K00052: 3-isopropylmalate dehydrogenase [EC:1.1.1.85]	2.906753687	7.466969684	6.79E-21	5.01E-19
K01814: phosphoribosylformimino-5-aminoimidazole carboxamide ribotide isomerase [EC:5.3.1.16]	2.82939062	7.526468365	6.29E-23	6.02E-21
K01704: 3-isopropylmalate/(R)-2-methylmalate dehydratase small subunit [EC:4.2.1.33 4.2.1.35]	2.712969793	7.822975345	7.04E-18	3.43E-16
K01089: imidazoleglycerol-phosphate dehydratase / histidinol-phosphatase [EC:4.2.1.19 3.1.3.15]	2.707260373	8.259897719	3.04E-21	2.38E-19
"K06222: 2,5-diketo-D-gluconate reductase B"	2.643488706	8.158040642	2.24E-25	2.75E-23
K03503: DNA polymerase V	2.637854696	7.093575339	3.38E-30	6.24E-28
K09914: putative lipoprotein	2.624745535	12.50223887	5.06E-20	3.53E-18
K09471: gamma-glutamylputrescine oxidase [EC:1.4.3.-]	2.4740858	5.555451618	1.81E-19	1.20E-17
K06186: small protein A	2.454895587	11.21497544	6.28E-18	3.12E-16
K11258: acetolactate synthase II small subunit [EC:2.2.1.6]	2.432660555	7.327217929	1.24E-24	1.46E-22
K11258: acetolactate synthase II small subunit [EC:2.2.1.6]	2.432660555	7.327217929	1.24E-24	1.46E-22
K12151: multiple stress resistance protein BhsA	2.422228428	7.147522814	2.17E-26	2.80E-24
K19336: NO_NAME	2.388133122	10.37165296	5.34E-22	4.45E-20
K00826: branched-chain amino acid aminotransferase [EC:2.6.1.42]	2.332328364	8.345397477	5.38E-21	4.09E-19
K05984: excinuclease Cho	2.313139211	7.482959157	1.17E-26	1.60E-24
K09918: hypothetical protein	2.292300342	9.864194064	2.38E-17	1.04E-15
K00265: glutamate synthase (NADPH/NADH) large chain [EC:1.4.1.13 1.4.1.14]	2.280390578	7.046290428	1.29E-12	3.17E-11
K14623: NO_NAME	2.175755231	6.951799783	2.74E-22	2.36E-20
K15977: NO_NAME	2.124780936	7.712843762	7.75E-19	4.66E-17
K02682: prepilin peptidase dependent protein D	2.123575417	5.415859502	8.60E-15	3.04E-13
K01467: beta-lactamase class C [EC:3.5.2.6]	2.093639302	5.411203003	3.17E-16	1.28E-14
K09975: hypothetical protein	2.085439876	5.787028801	2.21E-18	1.19E-16
K00611: ornithine carbamoyltransferase [EC:2.1.3.3]	2.063873121	6.770441592	3.37E-23	3.35E-21
K04764: integration host factor subunit alpha	2.054346021	12.63493801	2.33E-08	3.00E-07
K07391: magnesium chelatase family protein	2.040377154	6.652959002	2.84E-21	2.30E-19
K13926: NO_NAME	2.0097891	5.054628096	1.13E-12	2.81E-11
K09472: gamma-glutamyl-gamma-aminobutyraldehyde dehydrogenase [EC:1.2.1.-]	1.993913173	5.323144374	3.94E-13	1.01E-11
K03674: glutaredoxin 1	1.974330556	6.818850206	7.25E-11	1.38E-09
K03147: phosphomethylpyrimidine synthase [EC:4.1.99.17]	1.957924952	6.408009477	3.51E-16	1.39E-14
K19577: NO_NAME	1.932740766	6.92633601	2.06E-17	9.34E-16
K03746: DNA-binding protein H-NS	1.929708098	10.46917524	1.75E-06	1.59E-05
K09897: hypothetical protein	1.903977542	8.548206315	2.79E-13	7.42E-12
K11932: universal stress protein G	1.877476759	9.992884681	7.08E-12	1.61E-10
K03438: S-adenosyl-methyltransferase	1.852012526	8.763795228	1.04E-13	3.04E-12
K09158: hypothetical protein	1.847495529	9.858726093	1.59E-14	5.53E-13
K12148: biofilm regulator BssS	1.846635006	14.80655134	6.19E-11	1.18E-09
K00605: aminomethyltransferase [EC:2.1.2.10]	1.840381211	8.564490219	1.06E-05	8.07E-05
"K07708: two-component system, NtrC family, nitrogen regulation sensor histidine kinase GlnL [EC:2.7.13.3]"	1.837151789	6.12503876	5.83E-11	1.12E-09
K03647: protein involved in ribonucleotide reduction	1.833935359	7.17628221	1.37E-15	5.06E-14
K10679: nitroreductase / dihydropteridine reductase [EC:1.-.-.- 1.5.1.34]	1.822573064	8.898692524	3.09E-11	6.38E-10
K05527: BolA protein	1.800599323	14.34265993	5.10E-11	1.00E-09
K00930: acetylglutamate kinase [EC:2.7.2.8]	1.770255215	6.270319823	6.10E-10	9.78E-09
K01915: glutamine synthetase [EC:6.3.1.2]	1.768638363	8.516819955	8.36E-12	1.85E-10
K00788: thiamine-phosphate pyrophosphorylase [EC:2.5.1.3]	1.74925422	5.654027501	1.16E-13	3.35E-12
K03695: ATP-dependent Clp protease ATP-binding subunit ClpB	1.719301924	7.865917508	2.06E-14	6.91E-13
K11107: ferredoxin	1.71388153	8.157813303	1.82E-13	5.05E-12
"K08138: MFS transporter, SP family, xylose:H+ symportor"	1.688544376	5.716178612	6.84E-10	1.08E-08
K02346: DNA polymerase IV	1.6748633	6.065820193	2.45E-13	6.58E-12
K00058: D-3-phosphoglycerate dehydrogenase [EC:1.1.1.95]	1.671838946	7.8187327	7.58E-14	2.30E-12
K00145: N-acetyl-gamma-glutamyl-phosphate reductase [EC:1.2.1.38]	1.662304413	5.937398633	7.90E-08	9.19E-07
"K08177: MFS transporter, OFA family, oxalate/formate antiporter"	1.635642376	5.85541909	7.50E-14	2.30E-12
K01755: argininosuccinate lyase [EC:4.3.2.1]	1.629057036	6.247406713	4.97E-09	7.09E-08
K19338: NO_NAME	1.62119695	6.986697966	1.02E-10	1.92E-09
K12136: hydrogenase-4 component A	1.616021018	5.319332254	1.77E-09	2.61E-08
K19267: NAD(P)H dehydrogenase (quinone) [EC:1.6.5.2]	1.61574191	6.210875265	1.90E-14	6.45E-13
"K08151: MFS transporter, DHA1 family, tetracycline resistance protein"	1.537610063	6.38148545	4.19E-11	8.46E-10
K00526: ribonucleoside-diphosphate reductase beta chain [EC:1.17.4.1]	1.528021952	7.643135667	2.91E-06	2.58E-05
K01993: HlyD family secretion protein	1.521684187	7.820771426	5.01E-12	1.14E-10
K09470: gamma-glutamylputrescine synthase [EC:6.3.1.11]	1.520477276	7.630546004	3.92E-13	1.01E-11
K19162: NO_NAME	1.365251495	7.563947233	5.38E-05	0.000340867
K01955: carbamoyl-phosphate synthase large subunit [EC:6.3.5.5]	0.071181071	6.09239624	0.901123796	0.970238752
K11209: GST-like protein	-0.192451674	8.786204005	0.384073521	0.554844465
K02961: small subunit ribosomal protein S17	-1.03077234	12.30870918	0.023986228	0.064740259
K16135: NO_NAME	-1.531335381	5.16915783	6.59E-10	1.05E-08
K02053: putative spermidine/putrescine transport system permease protein	-1.535967206	5.484615435	3.35E-11	6.82E-10
K01782: 3-hydroxyacyl-CoA dehydrogenase / enoyl-CoA hydratase / 3-hydroxybutyryl-CoA epimerase [EC:1.1.1.35 4.2.1.17 5.1.2.3]	-1.548715304	5.020928029	3.46E-09	4.99E-08
K10002: glutamate/aspartate transport system permease protein	-1.574303405	7.571750115	1.22E-09	1.83E-08
K07275: outer membrane protein	-1.580086925	5.809635036	3.22E-12	7.62E-11
K00057: glycerol-3-phosphate dehydrogenase (NAD(P)+) [EC:1.1.1.94]	-1.603112686	8.243222915	7.33E-12	1.63E-10
K09136: hypothetical protein	-1.626971767	6.03640376	2.67E-09	3.89E-08
K03559: biopolymer transport protein ExbD	-1.630875318	8.765818265	2.10E-10	3.76E-09
K09160: hypothetical protein	-1.638445394	6.756265014	2.07E-16	8.48E-15
K02055: putative spermidine/putrescine transport system substrate-binding protein	-1.663704262	7.806467709	3.02E-11	6.30E-10
K05995: dipeptidase E	-1.680034671	7.398421903	5.12E-14	1.61E-12
K01821: 4-oxalocrotonate tautomerase [EC:5.3.2.6]	-1.681781034	5.162645133	5.47E-10	8.83E-09
K09251: putrescine aminotransferase [EC:2.6.1.82]	-1.688900396	9.792634562	1.47E-10	2.71E-09
K02054: putative spermidine/putrescine transport system permease protein	-1.715971338	5.482864693	1.56E-12	3.80E-11
K05814: sn-glycerol 3-phosphate transport system permease protein	-1.721694089	5.498627297	5.48E-11	1.07E-09
K00029: malate dehydrogenase (oxaloacetate-decarboxylating)(NADP+) [EC:1.1.1.40]	-1.722386407	7.443193329	2.83E-14	9.24E-13
K06159: putative ATP-binding cassette transporter	-1.730017465	5.350182056	4.56E-13	1.15E-11
K02390: flagellar hook protein FlgE	-1.740824283	8.317512476	1.16E-09	1.76E-08
K01085: glucose-1-phosphatase [EC:3.1.3.10]	-1.752805702	10.42268158	4.39E-10	7.41E-09
K00925: acetate kinase [EC:2.7.2.1]	-1.756236401	8.760366793	7.04E-14	2.19E-12
K02362: enterobactin synthetase component D [EC:6.3.2.14 2.7.8.-]	-1.75855674	7.982018686	2.99E-11	6.27E-10
K00059: 3-oxoacyl-[acyl-carrier protein] reductase [EC:1.1.1.100]	-1.770389311	10.07499955	7.75E-11	1.46E-09
"K02477: two-component system, LytT family, response regulator"	-1.779964488	5.520351311	5.05E-14	1.61E-12
K03780: L(+)-tartrate dehydratase beta subunit [EC:4.2.1.32]	-1.804204083	5.158991834	3.09E-12	7.38E-11
K01126: glycerophosphoryl diester phosphodiesterase [EC:3.1.4.46]	-1.807013929	9.878743518	4.89E-10	8.10E-09
K01744: aspartate ammonia-lyase [EC:4.3.1.1]	-1.826635633	10.68288456	5.13E-09	7.28E-08
K08641: D-alanyl-D-alanine dipeptidase [EC:3.4.13.22]	-1.827734002	5.258949429	2.89E-13	7.61E-12
K02395: flagellar protein FlgJ	-1.839480225	5.665898629	4.63E-11	9.19E-10
K14742: NO_NAME	-1.898479175	6.978037348	1.84E-12	4.44E-11
K03972: phage shock protein E	-1.908994729	9.942417619	8.11E-09	1.13E-07
"K07661: two-component system, OmpR family, response regulator RstA"	-1.929477643	9.295788257	2.37E-14	7.85E-13
K00137: aminobutyraldehyde dehydrogenase [EC:1.2.1.19]	-1.933132799	7.686907916	7.76E-18	3.71E-16
K07224: putative lipoprotein	-1.975358607	8.272556	3.48E-12	8.09E-11
K03561: biopolymer transport protein ExbB	-1.982915964	8.679798536	1.36E-13	3.87E-12
K07165: transmembrane sensor	-1.993053026	6.07600719	8.13E-15	2.92E-13
K02361: isochorismate synthase [EC:5.4.4.2]	-1.997535732	5.363418234	1.76E-13	4.95E-12
K13497: anthranilate synthase/phosphoribosyltransferase [EC:4.1.3.27 2.4.2.18]	-2.006434551	6.446471211	1.22E-07	1.37E-06
K02394: flagellar P-ring protein precursor FlgI	-2.009175151	5.845955762	1.37E-15	5.06E-14
K09181: hypothetical protein	-2.012457858	7.291457132	2.22E-19	1.43E-17
K06200: carbon starvation protein	-2.016632694	6.124385015	5.64E-18	2.91E-16
K03594: bacterioferritin [EC:1.16.3.1]	-2.025361037	9.819451169	5.72E-16	2.20E-14
K07214: enterochelin esterase and related enzymes	-2.039534175	5.733008323	8.04E-18	3.77E-16
K16301: NO_NAME	-2.053527824	7.799767229	2.18E-13	5.98E-12
K10541: methyl-galactoside transport system permease protein	-2.058500605	6.274832723	9.68E-19	5.68E-17
"K07639: two-component system, OmpR family, sensor histidine kinase RstB [EC:2.7.13.3]"	-2.070996791	8.862021464	7.86E-15	2.86E-13
K02192: bacterioferritin-associated ferredoxin	-2.100729913	7.625116747	8.35E-23	7.71E-21
K09933: hypothetical protein	-2.101220345	8.795550552	2.20E-13	5.98E-12
K03675: glutaredoxin 2	-2.115483719	8.046198952	1.34E-18	7.37E-17
K02393: flagellar L-ring protein precursor FlgH	-2.125320152	6.766040005	1.54E-16	6.53E-15
"K05818: IclR family transcriptional regulator, mhp operon transcriptional"	-2.148901815	7.294572328	3.70E-13	9.65E-12
"K13953: alcohol dehydrogenase, propanol-preferring [EC:1.1.1.1]"	-2.163584253	6.889395247	1.39E-22	1.24E-20
K03781: catalase [EC:1.11.1.6]	-2.165390887	7.931941683	5.93E-18	3.00E-16
K05815: sn-glycerol 3-phosphate transport system permease protein	-2.171819164	5.155977392	1.38E-16	5.92E-15
K00128: aldehyde dehydrogenase (NAD+) [EC:1.2.1.3]	-2.197550678	4.808513778	4.82E-13	1.21E-11
K03969: phage shock protein A	-2.200395811	11.80221036	3.96E-06	3.31E-05
K07246: tartrate dehydrogenase/decarboxylase / D-malate dehydrogenase [EC:1.1.1.93 4.1.1.73 1.1.1.83]	-2.216012692	5.041233719	2.00E-16	8.35E-15
K14063: NO_NAME	-2.254848366	7.313417093	3.41E-19	2.15E-17
"K02363: 2,3-dihydroxybenzoate-AMP ligase [EC:6.3.2.14 2.7.7.58]"	-2.268497526	5.030528237	1.61E-14	5.56E-13
K00138: aldehyde dehydrogenase [EC:1.2.1.-]	-2.279977798	8.455986421	1.05E-18	6.03E-17
K11928: sodium/proline symporter	-2.286953448	6.270422929	5.09E-18	2.68E-16
K02440: glycerol uptake facilitator protein	-2.289135592	9.225945698	6.51E-08	7.72E-07
"K02446: fructose-1,6-bisphosphatase II [EC:3.1.3.11]"	-2.324884613	8.804183628	1.91E-08	2.51E-07
K11103: aerobic C4-dicarboxylate transport protein	-2.368326396	9.754186872	4.55E-14	1.47E-12
K01252: bifunctional isochorismate lyase / aryl carrier protein [EC:3.3.2.1 6.3.2.14]	-2.382240217	5.357362116	2.25E-17	1.00E-15
K03970: phage shock protein B	-2.397310229	10.49662251	3.19E-07	3.34E-06
K10542: methyl-galactoside transport system ATP-binding protein [EC:3.6.3.17]	-2.457255978	6.033475204	1.24E-20	8.89E-19
K03973: phage shock protein C	-2.511604107	10.32738626	8.91E-09	1.23E-07
K00112: glycerol-3-phosphate dehydrogenase subunit B [EC:1.1.5.3]	-2.52598562	5.783702853	9.37E-08	1.07E-06
K03971: phage shock protein D	-2.529170197	10.43542324	4.24E-11	8.48E-10
K13255: NO_NAME	-2.556209819	8.577652828	8.41E-20	5.71E-18
K01908: propionyl-CoA synthetase [EC:6.2.1.17]	-2.693005891	6.323723197	1.46E-09	2.18E-08
K01939: adenylosuccinate synthase [EC:6.3.4.4]	-2.748765812	11.05878663	1.30E-27	1.87E-25
K06884: NO_NAME	-2.807893229	14.80964023	5.15E-19	3.17E-17
K00113: glycerol-3-phosphate dehydrogenase subunit C [EC:1.1.5.3]	-2.811686048	6.845156826	5.41E-09	7.64E-08
K01657: anthranilate synthase component I [EC:4.1.3.27]	-2.868051755	5.214499539	2.81E-24	3.02E-22
K01657: anthranilate synthase component I [EC:4.1.3.27]	-2.868051755	5.214499539	2.81E-24	3.02E-22
"K02445: MFS transporter, OPA family, glycerol-3-phosphate transporter"	-3.01542192	7.474777695	1.15E-17	5.28E-16
K07243: high-affinity iron transporter	-3.027946036	9.458917353	1.16E-27	1.76E-25
K00864: glycerol kinase [EC:2.7.1.30]	-3.27089468	11.18211496	1.32E-15	5.01E-14
K13650: NO_NAME	-3.540200799	10.2317653	1.08E-39	3.10E-37
K03835: tryptophan-specific transport protein	-4.566892011	9.226602817	2.69E-48	1.74E-45
