# Supplementary material for: Effects of FUdR on gene expression in the C. elegans bacterial diet OP50
Source: BMC Res Notes. 2021 May 28;14:207. doi: 10.1186/s13104-021-05624-6 (PMC8186096; doi:10.1186/s13104-021-05624-6)
Supplement: Supplementary file 3 — Additional file 3: Table S2. Common bacterial genes in OP50 E. coli regulated in response to FUdR and in specific hosts. [file 13104_2021_5624_MOESM3_ESM.xlsx]

## Sheet: Sheet1
Common genes (23/158) regulated by temperature in N2 hosts, compared to either other cohort			Common genes (17/158) regulated by daf-16 host genotype, compared to WT cohort			Common genes (9/158) regulated by daf-2 host genotype, compared to WT cohort
Enrichment KEGG Orthology	Enrichment Cohort		Enrichment KEGG Orthology	Group		Enrichment KEGG Orthology	Group
K11209 GST like protein	up at 15C		K02390 flagellar hook protein FlgE	downin daf-16		K00029 malate dehydrogenase oxaloacetate decarboxylating NADP EC 1 1 1 40	up in daf-2
K00112 glycerol 3 phosphate dehydrogenase subunit B EC 1 1 5 3	up at 15C		K02446 fructose 1 6 bisphosphatase II EC 3 1 3 11	downin daf-16		K01089 imidazoleglycerol phosphate dehydratase histidinol phosphatase EC 4 2 1 19 3 1 3 15	up in daf-2
K00611 ornithine carbamoyltransferase EC 2 1 3 3	up at 15C		K07224 putative lipoprotein	downin daf-16		K01649 2 isopropylmalate synthase EC 2 3 3 13	up in daf-2
K01915 glutamine synthetase EC 6 3 1 2	up at 15C		K13255 NO NAME	downin daf-16		K02346 DNA polymerase IV	up in daf-2
K00029 malate dehydrogenase oxaloacetate decarboxylating NADP EC 1 1 1 40	down at 15C		K00265 glutamate synthase NADPH NADH large chain EC 1 4 1 13 1 4 1 14	up in daf-16		K02477 two component system LytT family response regulator	up in daf-2
K03559 biopolymer transport protein ExbD	down at 15C		K00817 histidinol phosphate aminotransferase EC 2 6 1 9	up in daf-16		K03147 phosphomethylpyrimidine synthase EC 4 1 99 17	up in daf-2
K03972 phage shock protein E	down at 15C		K01356 repressor LexA	up in daf-16		K07165 transmembrane sensor	up in daf-2
K04081 molecular chaperone IbpB	down at 15C		K01704 3 isopropylmalate R 2 methylmalate dehydratase small subunit EC 4 2 1 33 4 2 1 35	up in daf-16		K10002 glutamate aspartate transport system permease protein	up in daf-2
K04764 integration host factor subunit alpha	down at 15C		K01915 glutamine synthetase EC 6 3 1 2	up in daf-16		K19267 NAD P H dehydrogenase quinone EC 1 6 5 2	down in daf-2
K05995 dipeptidase E	down at 15C		K02217 ferritin 1	up in daf-16
K06884 NO NAME	down at 15C		K02237 competence protein ComEA	up in daf-16
K07224 putative lipoprotein	down at 15C		K03647 protein involved in ribonucleotide reduction	up in daf-16
K07639 two component system OmpR family sensor histidine kinase RstB EC 2 7 13 3	down at 15C		K09471 gamma glutamylputrescine oxidase EC 1 4 3	up in daf-16
K07661 two component system OmpR family response regulator RstA	down at 15C		K11107 ferredoxin	up in daf-16
K08151 MFS transporter DHA1 family tetracycline resistance protein	down at 15C		K11258 acetolactate synthase II small subunit EC 2 2 1 6	up in daf-16
K09914 putative lipoprotein	down at 15C		K11755 phosphoribosyl ATP pyrophosphohydrolase phosphoribosyl AMP cyclohydrolase EC 3 6 1 31 3 5 4 19	up in daf-16
K10541 methyl galactoside transport system permease protein	down at 15C		K12149 DNA damage inducible protein I	up in daf-16
K11103 aerobic C4 dicarboxylate transport protein	down at 15C
K12148 biofilm regulator BssS	down at 15C
K14742 NO NAME	down at 15C
K19336 NO NAME	down at 15C
K01089 imidazoleglycerol phosphate dehydratase histidinol phosphatase EC 4 2 1 19 3 1 3 15	down at 15C
K02446 fructose 1 6 bisphosphatase II EC 3 1 3 11	down at 15C
